# Supplementary material for: Diverse effects of degree of urbanisation and forest size on species richness and functional diversity of plants, and ground surface-active ants and spiders
Source: PLoS One. 2018 Jun 19;13(6):e0199245. doi: 10.1371/journal.pone.0199245 (PMC6007905; doi:10.1371/journal.pone.0199245)
Supplement: S2 Table — (XLS) [file pone.0199245.s003.xls]

## Sheet: Plants_explanatory variables
S2 Table. Landscape, forest and plot characteristics recorded during field surveys.
Vegetation survey
Forest site	Degree of urbanisation (r = 500 m)*	Sealed200 (%)	Forest200 (%)	Agriculture200 (%)	Urban.green200 (%)	Sealed500 (%)	Forest500 (%)	Agriculture500 (%)	Urban.green500 (%)	Forest history	Forest size	Forest size classes*	Shape index	Shape index classes*	Cover of gv*	Thinning*	Total trampled area (%)	Path density*	Mean canopy*	Mean soil moisture*	Mean soil pH*	Mean SOM	Mean soil orgN*	Mean soil orgP*
BS1	medium	4	79	1	8	20	27	13	16	Continuous forest	21000	large	NA	Continuous forest	55	≤ 3 years	2.054	360.6	97.814	19.0061	6.06	14.7862	0.346532	653.379
BS2	medium	22	27	22	22	22	32	13	20	planted	620	small	1.24621	1–1.5	29.8958	4–10 years	3.32	580.6	98.184	13.5537	6.64833	14.7625	0.388404	700.599
BS3	low	10	40	36	6	12	35	32	13	planted	4576	medium	1.63887	> 1.5	57.7083	4–10 years	0.17	243.2	97.389	15.513	5.96333	12.4222	0.384377	633.02
BS4	medium	12	7	0	36	19	2	0	41	planted	7458	medium	3.38737	> 1.5	69.7917	> 10 years	0.24	311.6	94.674	12.5959	7.54333	22.4095	0.554148	708.825
BS5	high	39	11	0	33	39	3	0	43	planted	7049	medium	2.25788	> 1.5	69.7917	≤ 3 years	0.85	283.7	92.475	18.5217	7.49667	26.1836	0.598073	743.113
BS6	high	69	10	0	15	70	2	0	23	planted	1084	small	1.19952	1–1.5	64.7917	> 10 years	1.31	48	97.804	14.8949	7.405	26.9255	0.625268	578.639
BS7	medium	32	13	1	44	30	5	7	46	fragmented	3009	small	2.91072	> 1.5	65	≤ 3 years	1.31	254.6	94.627	26.6487	7.13	17.3247	0.47541	644.06
BS8	high	34	3	2	43	43	6	0	39	planted	2285	small	1.41633	1–1.5	62.7083	≤ 3 years	0.13	337	96.022	24.692	6.86167	16.252	0.53342	715.838
BS9	high	39	25	0	28	54	13	0	29	fragment	3244	small	1.2184	1–1.5	67.7083	4–10 years	1.84	334.8	96.77	28.1572	7.135	25.0332	0.785998	572.462
BS10	high	29	42	0	22	44	19	5	26	fragmented	14000	large	1.2922	Continuous forest	30.1042	4–10 years	4.86	445.9	98.257	19.3096	5.77	13.9648	0.442495	473.004
BS11	medium	19	23	7	34	23	11	13	45	fragmented	21000	large	1.31787	1–1.5	27.9208	4–10 years	3.03	410.3	95.437	19.1013	5.63667	13.2961	0.39038	510.966
BS12	low	9	25	46	14	14	5	46	33	fragmented	19400	large	2.12051	> 1.5	48.8542	4–10 years	18.3	319.1	94.995	17.0519	6.16167	11.0661	0.318419	524.38
BS13	high	28	9	25	29	46	14	15	21	planted	3633	small	2.34945	> 1.5	64.5833	> 10 years	2.48	715.7	98.278	19.2389	6.51	20.4246	0.606277	597.29
BS14	low	1	75	23	0	3	54	40	2	Continuous forest	34000	large	NA	Continuous forest	26.1458	> 10 years	0	23	96.195	23.3291	6.26333	20.3908	0.587565	664.119
BS15	low	6	15	63	10	10	21	41	20	planted	2800	small	2.80948	> 1.5	79.1667	4–10 years	0.46	114.3	97.379	19.0688	7.375	18.7003	0.460444	751.376
BS16	low	9	33	30	24	8	34	32	19	planted	4061	medium	1.88134	> 1.5	43.75	≤ 3 years	0.7	448.2	97.276	23.074	7.315	13.3478	0.463112	761.165
BS17	medium	3	1	82	8	17	5	51	17	planted	258	small	1.124	1–1.5	82.2917	> 10 years	3.29	658.9	92.539	13.2611	7.37833	18.2753	0.606058	1072.82
BS18	low	1	93	6	0	4	79	15	2	Continuous forest	14000	large	NA	Continuous forest	27.1875	≤ 3 years	0	80	92.107	33.6384	7.13167	25.859	0.839209	627.515
BS19	low	7	65	5	20	10	37	29	18	Continuous forest	50000	large	1.09756	1–1.5	30.4167	> 10 years	2.8547	151.4	95.577	25.1986	6.15167	19.8136	0.58003	532.864
BS20	low	13	39	4	37	12	26	25	32	fragmented	36000	large	1.23848	1–1.5	55.2083	> 10 years	0.62	557.6	97.859	27.8771	7.15667	23.6468	0.659508	668.89
BS21	medium	8	5	52	27	16	1	48	29	fragmented	4686	medium	1.19095	1–1.5	78.125	> 10 years	1.24	200.6	94.497	28.2562	7.365	15.3109	0.482251	846.419
BS22	high	43	7	4	33	33	1	12	46	planted	5765	medium	1.13689	1–1.5	47.5	> 10 years	13.5	582.2	97.988	22.3731	6.07	16.6845	0.529442	995.183
BS23	medium	24	16	0	46	24	16	1	50	planted	4234	medium	1.79482	> 1.5	63.125	≤ 3 years	0	571.6	92.027	14.4427	5.91167	10.1666	0.319796	661.454
BS24	low	24	23	0	46	14	46	0	35	planted	1500	small	2.64397	> 1.5	64.7917	≤ 3 years	0	0	94.231	18.4168	7.39667	19.541	0.454137	718.754
BS25	low	8	72	0	16	12	56	1	26	Continuous forest	4034	medium	NA	Continuous forest	79.1667	≤ 3 years	0	210.7	95.223	21.3046	7.26167	12.7867	0.359291	722.257
BS26	low	10	62	0	24	12	55	1	26	Continuous forest	8908	medium	NA	Continuous forest	48.4375	≤ 3 years	0.7	264.6	92.318	26.5736	7.54667	23.2928	0.453068	499.663
* Variable was used in the data analyses
Characteristics		Description
Degree of urbanisation (r = 500 m)		Low (< 15% of sealed area); medium (15–30%); high (> 30%)
Sealed200 (%)		Percentage cover of sealed area (radius = 200 m)
Forest200 (%)		Percentage cover of forest area (radius = 200 m)
Agriculture200 (%)		Percentage cover of agricultural area (radius = 200 m)
Urban.green200 (%)		Percentage cover of urban green space (radius = 200 m)
Sealed500 (%)		Percentage cover of sealed area (radius = 500 m)
Forest500 (%)		Percentage cover of forest area (radius = 500 m)
Agriculture500 (%)		Percentage cover of agricultural area (radius = 500 m)
Urban.green500 (%)		Percentage cover of urban green space (radius = 500 m)
Forest history		Historical development of forests: forest = Part of a large continuous forest; fragmented = remnant of a former large continuous forest; planted = forest site was planted after 1884 or was a result of abandonment
Forest size		in (m2)
Forest size classes		Small (< 4000 m2); medium-sized (4000–10,000 m2); large (> 10,000 m2)
Shape index		Following Gyenizse et al. 2014: perimeter/(2*sqrt(area*Pi())
Shape index classes		Continuous forest = NA; SI = 1–1.5; SI > 1.5
Cover of gv		Cover of ground vegetation (mean of the six vegetation plots)
Thinning		Time since last thinning
Total trampled area (%)		Total trampled area within a forest (expressed in percentage of forest area)
Path density		Total length of paths and forestry trails of the forest site (in m ha–1)
Mean canopy		Canopy cover (mean of the six vegetation plots)
Mean soil moisture		Soil moisture content (mean of the six vegetation plots)
Mean soil pH		Soil pH (mean of the six vegetation plots)
Mean SOM		Soil organic matter content (mean of the six vegetation plots)
Mean soil orgN		Soil organic nitrogen content (mean of the six vegetation plots)
Mean soil orgP		Soil organic phosphorus content (mean of the six vegetation plots)

## Sheet: Arthropods_explanatory variable
S2 Table. Landscape, forest and plot characteristics recorded during field surveys.
Arthropod survey (ants, spiders)
Forest site	Degree of urbanisation (r = 500 m)*	Sealed200 (%)	Forest200 (%)	Agriculture200 (%)	Urban.green200 (%)	Sealed500 (%)	Forest500 (%)	Agriculture500 (%)	Urban.green500 (%)	Forest history	Forest size	Forest size classes*	Shape index	Shape index classes*	Thinning*	Total trampled area (%)	Path density*	Mean_Canopy*	Mean soil moisture	Mean soil pH	Mean SOM*	Mean litter moisture*	Mean litter pH*	Vegetation structure*	Litter biomass*	Amount of dead wood*
BS1	medium	4	79	1	8	20	27	13	16	forest	21000	large	NA	Continuous forest	≤ 3 years	2.054	360.6	97.814	22.2617	5.3233	10.87	61.6238	5.5567	41	90.75	29
BS2	medium	22	27	22	22	22	32	13	20	planted	620	small	1.24621	1–1.5	4–10 years	3.32	580.6	98.184	17.4423	6.4867	14.28	41.1	4.6067	13	210.917	25
BS3	low	10	40	36	6	12	35	32	13	planted	4576	medium	1.63887	> 1.5	4–10 years	0.17	243.2	97.389	18.3084	6.08	12.76	49.7702	6.06	50	126.25	24
BS4	medium	12	7	0	36	19	2	0	41	planted	7458	medium	3.38737	> 1.5	> 10 years	0.24	311.6	94.674	16.3281	7.5167	21.38	36.6225	6.3667	88	106.167	22
BS5	high	39	11	0	33	39	3	0	43	planted	7049	medium	2.25788	> 1.5	4–10 years	0.85	283.7	92.475	22.8521	7.51	26.36	61.1317	6.27	80	62.0833	25
BS6	high	69	10	0	15	70	2	0	23	planted	1084	small	1.19952	1–1.5	> 10 years	1.31	48	97.804	18.9154	7.4567	29.68	58.4834	6.16	67	272.5	24
BS7	medium	32	13	1	44	30	5	7	46	fragmented	3009	small	2.91072	> 1.5	≤ 3 years	1.31	254.6	94.627	24.5589	6.62	11.98	70.9912	6.3033	89	206.417	25
BS8	high	34	3	2	43	43	6	0	39	planted	2285	small	1.41633	1–1.5	4–10 years	0.13	337	96.022	27.0403	7.28	16.4	66.1613	6.4	43	53	30
BS9	high	39	25	0	28	54	13	0	29	fragment	3244	small	1.2184	1–1.5	4–10 years	1.84	334.8	96.77	34.3232	7.3733	28.23	66.2981	6.5467	68	76.75	25
BS10	high	29	42	0	22	44	19	5	26	fragmented	14000	large	1.2922	Continuous forest	4–10 years	4.86	445.9	98.257	25.0524	5.96	13.66	53.7228	5.3667	46	458.333	24
BS11	medium	19	23	7	34	23	11	13	45	fragmented	21000	large	1.31787	1–1.5	4–10 years	3.03	410.3	95.437	28.5005	5.5733	14.65	61.6253	5.8733	26	583.167	7
BS12	low	9	25	46	14	14	5	46	33	fragmented	19400	large	2.12051	> 1.5	4–10 years	18.3	319.1	94.995	21.1978	7.3967	13.94	51.4976	6.5533	31	628.5	27
BS13	high	28	9	25	29	46	14	15	21	planted	3633	small	2.34945	> 1.5	> 10 years	2.48	715.7	98.278	21.2971	5.7933	13.47	57.156	5.67	49	213.833	34
BS14	low	1	75	23	0	3	54	40	2	forest	34000	large	NA	Continuous forest	> 10 years	0	23	96.195	29.4724	7.4433	29.68	60.2151	5.9367	59	158.167	26
BS15	low	6	15	63	10	10	21	41	20	planted	2800	small	2.80948	> 1.5	4–10 years	0.46	114.3	97.379	21.7892	7.5133	14.13	59.1309	6.51	186	96.4167	36
BS16	low	9	33	30	24	8	34	32	19	planted	4061	medium	1.88134	> 1.5	4–10 years	0.7	448.2	97.276	25.9045	7.0633	13.4	53.853	6.1	52	105.5	31
BS17	medium	3	1	82	8	17	5	51	17	planted	258	small	1.124	1–1.5	> 10 years	3.29	658.9	92.539	18.2666	7.4667	17.85	45.7271	6.35	120	149.083	33
BS18	low	1	93	6	0	4	79	15	2	forest	14000	large	NA	Continuous forest	≤ 3 years	0	80	92.107	31.1567	7.16	20.71	59.5914	6.2133	41	82.25	33
BS19	low	7	65	5	20	10	37	29	18	forest	50000	large	1.09756	1–1.5	> 10 years	2.8547	151.4	95.577	27.4833	6.2267	26.36	46.2149	6.1333	36	301.917	21
BS20	low	13	39	4	37	12	26	25	32	fragmented	36000	large	1.23848	1–1.5	> 10 years	0.62	557.6	97.859	25.2527	6.3967	25.72	50.0903	6.1233	60	378.25	31
BS21	medium	8	5	52	27	16	1	48	29	fragmented	4686	medium	1.19095	1–1.5	> 10 years	1.24	200.6	94.497	26.0834	7.5133	18.77	51.2459	6.0833	35	106.5	28
BS22	high	43	7	4	33	33	1	12	46	planted	5765	medium	1.13689	1–1.5	> 10 years	13.5	582.2	97.988	18.4444	6.4133	14.44	48.3753	6.4767	114	509.5	33
BS23	medium	24	16	0	46	24	16	1	50	planted	4234	medium	1.79482	> 1.5	≤ 3 years	0	571.6	92.027	17.1868	5.1067	7.71	48.6251	4.7867	94	92.5833	12
BS24	low	24	23	0	46	14	46	0	35	planted	1500	small	2.64397	> 1.5	≤ 3 years	0	0	94.231	20.4643	7.4467	19.13	65.5793	5.2	123	139.917	14
BS25	low	8	72	0	16	12	56	1	26	forest	4034	medium	NA	Continuous forest	≤ 3 years	0	210.7	95.223	23.6634	7.3633	12.2	62.334	5.67	51	57.4167	21
BS26	low	10	62	0	24	12	55	1	26	forest	8908	medium	NA	Continuous forest	≤ 3 years	0.7	264.6	92.318	24.8921	7.5767	28.59	47.7103	6.53	22	80.75	28
* Variable was used in the data analyses
Characteristics		Description
Degree of urbanisation (r = 500 m)		Low (< 15% of sealed area); medium (15–30%); high (> 30%)
Sealed200 (%)		Percentage cover of sealed area (radius = 200 m)
Forest200 (%)		Percentage cover of forest area (radius = 200 m)
Agriculture200 (%)		Percentage cover of agricultural area (radius = 200 m)
Urban.green200 (%)		Percentage cover of urban green space (radius = 200 m)
Sealed500 (%)		Percentage cover of sealed area (radius = 500 m)
Forest500 (%)		Percentage cover of forest area (radius = 500 m)
Agriculture500 (%)		Percentage cover of agricultural area (radius = 500 m)
Urban.green500 (%)		Percentage cover of urban green space (radius = 500 m)
Forest history		Historical development of forests: forest = Part of a large continuous forest; fragmented = remnant of a former large continuous forest; planted = forest site was planted after 1884 or was a result of abandonment
Forest size		in (m2)
Forest size classes		Small (< 4000 m2); medium-sized (4000–10,000 m2); large (> 10,000 m2)
Shape index		Following Gyenizse et al. 2014: perimeter/(2*sqrt(area*Pi())
Shape index classes		Continuous forest = NA; SI = 1–1.5; SI > 1.5
Thinning		Time since last thinning
Total trampled area (%)		Total trampled area within a forest (expressed in percentage of forest area)
Path density		Total length of paths and forestry trails of the forest site (in m ha–1)
Mean canopy		Canopy cover in %
Mean soil moisture		Soil moisture content (mean of the three grid sections)
Mean soil pH		Soil pH (mean of the three grid sections)
Mean SOM		Soil organic matter content (mean of the three grid sections)
Mean litter moisture		Litter moisture content (mean of the three grid sections)
Mean litter pH		Litter pH (mean of the three grid sections)
Litter biomass		Amount of litter biomass
Vegetation structure		Point intercept method (Godínez-Alvarez et al. 2009): Number of times the pin was touched by different plant specimen
Amount of dead wood		Point intercept method (Godínez-Alvarez et al. 2009): Number of times the pin was touched by dead woody debris on the forest floor
