# Supplementary material for: Diverse effects of degree of urbanisation and forest size on species richness and functional diversity of plants, and ground surface-active ants and spiders
Source: PLoS One. 2018 Jun 19;13(6):e0199245. doi: 10.1371/journal.pone.0199245 (PMC6007905; doi:10.1371/journal.pone.0199245)
Supplement: S6 Table — (XLSX) [file pone.0199245.s007.xlsx]

## Sheet: plant_species-site
Plants – Abundance data
Species	Species.short	BS1	BS2	BS3	BS4	BS5	BS6	BS7	BS8	BS9	BS10	BS11	BS12	BS13	BS14	BS15	BS16	BS17	BS18	BS19	BS20	BS21	BS22	BS23	BS24	BS25	BS26
Acer campestre	Acer.cam	0	0	0	0.002	0	0	0	0	0.017	0	0	0.85	0.017	0.853	0.033	0.833	0.835	0.003	0	0.85	0.85	0	0	0.867	0.017	0
Acer platanoides	Acer.pla	8.783	3.802	11.25	14.183	18.35	0.018	0.85	0.017	5.433	0.033	2.917	0.033	3.35	0.883	3.783	0	0.017	0.002	4.6	4.617	0	0.002	0.033	2.95	3.783	0.833
Acer pseudoplatanus	Acer.pse	0.85	0.833	4.6	0.017	0.883	0.002	6.683	1.668	7.517	0.017	2.917	1.683	1.717	3.8	1.7	0	0	0.852	0	4.617	0	0.85	1.717	1.7	17.933	4.617
Aegopodium podagraria	Aego.pod	0	0	0	0	2.917	0	0	0	0	0	0	0	0	0	0	0	0	0	0	0	0	0	0	0	0	0
Aesculus hippocastanum	Aesc.hip	0	0	0	0	0.017	0	0	0	0	0	0	0	0	0	0	0	0	0	0	0	0	0	0	0	0	0
Agrostis capillaris L.	Agro.cap	0	0	0	0	0	0	0	0	0	0	0	0	0	0	0	0	1.7	0	0	0	0	0	0	0	0	0
Ailanthus altissima (Mill.) Swingle c.f.	Aila.alt	0	0	0	0	0	0	0	0	0	0	0	0	0	0	0	0	0	0	0.002	0	0	0	0	0	0	0
Alliaria petiolata M. Bieb.) Cavara & Grande	Alli.pet	0	0	0.002	0.833	0.017	0	0.017	0	0	0	0	0	0	0	0	0	0.05	0	0	0	0	0	0	0	0	0
Allium ursinum L.	Alli.urs	2.917	0	0	0	0	0	14.583	59.167	12.917	2.917	0.833	0.017	0	0	0	0	0	0	0	0	6.25	0	0	0	27.083	0
Anemone nemorosa L.	Anem.nem	0	0	0	0	0	0	0	0	0	0	0	0	0	0.02	0	0	0	0.083	3.35	7.517	2.95	0	0	0	0.867	7.5
Arum maculatum L.	Arum.mac	0.017	0.05	0.033	0	0	0.017	0	0	0	0	0	0	0	0	0	0.005	0	0.002	0	0.833	0	0	0	0	0.867	0
Berberis vulgaris L.	Berb.vul	0	0	0	0	0	0	0	0	0	0	0	0	0	0	0	0	0	0	0	0	0	0	0	0.033	0	0
Brachypodium pinnatum (L.) P. Beauv.	Brac.pin	0	0	0	0	0	0	0	0	0	0	0	0	0	0	0	0	0	0	0	0	0	0	0	0.017	0	0
Brachypodium sylvaticum (Huds.) P. Beauv.	Brac.syl	0	0	0	0	0	0	0	0	0	0	0.017	0.85	0	0	1.685	0	0.867	2.917	0	0	0	0	0.017	0.833	0.833	0
Buxus sempervirens L.	Buxu.sem	0	0	0	0	0	0	0	0	0	0	0	0	0	0	0	0	0	0	0	0	0	0	0.85	0	0	0
Carex muricata L.	Care.mur	0	0	0	0	0	0	0	0	0	0	0	0	0	0	0	0	0	0	0	0	0	0	0.017	0	0	0
Carex pendula Huds.	Care.pen	0	0	0	0	0	0	0	0	0	0	0	0	0	0	0	0.017	0	0	0	0	0	0	0	0	0	0
Carex remota L.	Care.rem	0	0	0	0	0	0	0	0	0	0	0	0	0	0	0	0	0	0	0	0	0	0.017	0.833	0	0	0
Carex sylvatica Huds.	Care.syl	0	0	0	0	0	0	0.017	0	0	0.002	0.835	0.85	0	4.585	0.833	0	0	0.05	0.017	0.833	1.667	0	0.833	0	0	0
Carpinus betulus L.	Carp.bet	0.018	0	0.85	0	0.017	0	3.767	0	0.017	0.017	0.85	0.035	0	0.018	0	0.017	0	0.02	0.017	0	0	0.002	15.467	0.885	0.017	0.017
Circaea lutetiana L.	Circ.lut	2.933	0	0	0	0	0	6.667	0.017	2.917	0.833	0.833	0.833	0	0.85	0.017	3.783	0	0	0.833	0	11.667	2.917	0	0.833	0	4.583
Clematis vitalba L.	Clem.vit	0	0	0	0.833	0	0	0	0	0	0	0	0	0	0	0.833	0	0	0	0	0	0	0	0	0.017	0	0
Cornus sanguinea L. (c.f.)	Corn.san	0	0	0	0	0.833	0	1.667	2.917	0.003	0	0.833	2.5	0.833	0	0.017	0	0	0.052	0	0.833	0.017	0.833	0	0	0	0
Corylus avellana L.	Cory.ave	0	0.017	0	0.033	0.017	0	0.017	0	0	0.833	0	0.833	0	0	0.85	0	0	0.017	0	0	0	0.852	0	0.017	0	3.75
Cotoneaster integerrimus Medik.	Coto.int	0	0	0	0	0	0	0	0	0	0	0	0	0	0	0	0	0	0	0	0	0	0	0	0.017	0	0
Crataegus laevigata (Poir.) DC.	Crat.lae	0	0	0	0	0	0	0	0	0	0	0	0	0	0.02	0	0	0.835	0.017	0.833	0	0	0	0	0	0	0
Crataegus monogyna Jacq.	Crat.mon	0	0	0	0	0	0	0	0	0	0	0	0	0	0	0	0.002	0	0	0.85	0	0	0	0	0	0	0
Dactylis glomerata L.	Dact.glo	0	0	0	0	0	0	0.017	0	0.017	0	0	0.033	0	0	0	0	0	0	0	0	0	0	0	0.85	0	0
Dactylis polygama Horv.	Dact.pol	0.002	0.017	0	0	0	0	0	0	0	0	0	0	0	0	0	0	0.883	0	0	0	0	0	0	0	0	0
Daphne laureola L.	Daph.lau	0	0	0	0	0	0	0	0	0	0	0	0	0.017	0	0	0	0	0	0	0	0	0	0	0	0	0
Dryopteris filix-mas (L.) Schott	Dryo.fil	0	0	0	0	0	0	0	0	0	0	0	0	0	0	0	0	0	0	0	0	0	0	0	0	0.017	0
Duchesnea indica (Andrews) Focke	Duch.ind	0	0	0	0	0	0	0	0.017	0	0	0	2.917	0	0.833	0	0	0	0	0	0	2.917	0	0	0	0	0.017
Euonymus europaeus L.	Euon.eur	0	0	0	0	0	0	0	0	0	0.833	0	0	0.017	0	0.033	0.017	0	0.017	0	0.017	2.917	0	0	0.05	0.017	0
Euphorbia amygdaloides L.	Euph.amy	0	0	0	0	0	0	0	0	0	0	0	0	0	0.835	0	0	0	0.867	0	0	0	0	0	0	0	0
Fagus sylvatica L.	Fagu.syl	0	0	0.85	0	0	0.833	0	0.85	0	3.783	7.5	11.267	0	4.633	0	0	0	0.85	12.933	1.683	0	0.868	0	0.833	3.75	2.533
Festuca rubra L.	Fest.rub	0	0	0	0	0	0	0	0	0	0	0	0	0	0	0	0	0	0	0	0	0	0	0	0.017	0	0
Filipendula ulmaria (L.) Maxim.	Fili.ulm	0	0	0	0	0	0	0	0	0	0	0	0	0	0	0	0	0	0	0	0	5.833	0	0	0	0	0
Fragaria vesca L.	Frag.ves	0	0	0	0	0	0	0	0	0	0	0	0	0	0.017	0	0	0	0	0	0	0	0	0.017	2.933	0.017	0
Fraxinus excelsior L.	Frax.exc	2.517	4.183	5.433	0.853	2.533	0	0.1	0.867	3.337	5.45	4.617	6.685	1.668	3.367	5.45	0.068	0.018	1.702	13.767	4.617	0.885	0.033	0	1.717	8.35	4.617
Galeopsis tetrahit L.	Gale.tet	0	0	0	0	0	0	0	0	0	0	0	0.833	0	0	0	0	0.002	0	0	0	0	0	0	0	0	0
Galium mollugo L.	Gali.mol	0	0	0	0	0	0	0	0	0	0	0	0	0	0	0	0	0	0	0	0	0	0	0	0.833	0	0
Galium odoratum (L.) Scop.	Gali.odo	0	0	0	0	0	0	0	0	0	0	0	0	0	2.518	2.917	0	0	2.918	0.018	0	0	0	0	0	0	0
Galium spurium L.	Gali.spu	0	0	0	0	0	0	0	0	0	0	0	0	0.017	0	0.05	0	0.017	0	0	0	0.002	0	0	0	0	0
Geranium robertianum L. s.str.	Gera.rob	0.833	0	0.002	0	0	0	0	0	0	0	0	0	0	0	0.017	0	0	0	0	0	0	0	0	0.05	0	0
Geum urbanum L.	Geum.urb	2.917	0.867	5.433	0.017	0.833	0	13.75	0.833	3.783	1.7	3.333	3.367	0.033	0.017	2.533	6.267	2.517	0	0	0.017	4.583	3.783	0.867	2.95	0	0.85
Glechoma hederacea L. s.l.	Glec.hed	0.002	0	0.017	0	0.002	0	0.002	0	0.002	0	0	0.017	0	0	0.002	0	0.017	0	0	0	0	0	0.017	0.85	0	0
Hedera helix L.	Hede.hel	40.433	20.833	27.5	58.333	37.917	70.833	8.333	9.217	35.417	11.667	14.183	11.283	51.667	7.95	66.667	12.1	79.167	13.333	0.853	37.917	17.083	37.083	19.183	39.167	15.85	20.017
Helleborus foetidus L.	Hell.foe	0	0	0	0.002	0	0	0	0	0	0	0	0	0	0	0	0	0	0	0	0	0	0	0	0	0	0
Heracleum sphondylium L. s.str.	Hera.sph	0	0	0	0	0.833	0	0	0	0	0	0	0	0	0	0	0	0	0	0	0	0	0	0	0	0	0
Ilex aquifolium L.	Ilex.aqu	0	0.85	0	0	0.017	0.833	0	0.002	0	0	0	0	0.85	0.017	0	0	0	0.018	0	0.833	0	0.017	0.033	0.017	0.85	0
Impatiens parviflora DC.	Impa.par	0	0	0	0	0	0	0	0	0	0	0	0	0	0.833	4.6	0	0	0	0	0	0	0	0	0	0	0
Juglans regia L.	Jugl.reg	0	0.017	0.017	0	0	0	0	0	0	0	0	0	0	0.017	0	0	0	0	0	0	0.017	0.002	0	0.033	0.017	0
Lamium galeobdolon subsp. argentatum (Smejkal) J. Duvign.	Lami.arg	0	0	0	0	12.1	0	0	0	0	0	0	0	0	0	0	2.933	0	0	0	0	14.583	0	6.667	0.833	10.417	0
Lamium galeobdolon subsp. montanum (Pers.) Hayek	Lami.mon	0	0	0	0.833	4.583	0	0.017	0	0	0	0	0	0	0	0.833	15.833	0	0.017	2.917	0	6.667	0	2.933	2.933	2.917	9.167
Ligustrum vulgare L.	Ligu.vul	0	0	1.683	0	0	0.833	0	0	0	0.017	0.833	0.002	0.883	0.017	0.017	0.018	0	0.833	0.833	1.683	0.833	0	0.067	1.7	0.033	0
Lonicera xylosteum L.	Loni.xyl	0	0	0	0	0	0	0	0	0	0	0	0	0	0	0	0	0	0.017	0	0	0.017	0	0	0	0	0
Mahonia aquifolium (Pursh) Nutt.	Maho.aqu	0	0	0	0	0	0	0	0	0	0	0	0	0	0	0	0	0.017	0	0	0	0	0	0	0	0	0
Maianthemum bifolium (L.) F. W. Schmidt	Maia.bif	0	0	0	0	0	0	0	0	0	0	0	0	0	0.002	0	0	0	0.017	0	0	0	0	0	0	0	0
Melica nutans L.	Meli.nut	0	0	0	0	0	0	0	0	0	0	0	0	0	0.002	0	0	0	0	0	0	0	0	0	0	0	0
Melittis melissophyllum L.	Melit.mel	0	0	0	0	0	0	0	0	0	0	0	0	0	0.017	0	0	0	0	0	0	0	0	0	0	0	0
Origanum vulgare L.	Orig.vul	0	0	0	0	0	0	0	0	0	0	0	0	0	0	0	0	0	0	0	0	0	0	0	0.017	0	0
Paris quadrifolia L.	Pari.qua	0	0	0	0	0	0	0	0	0	0	0	0	0	0	0	0	0	0.835	0	0.833	0	0	0	0	0	0.033
Phyteuma spicatum aggr.	Phyt.spi	0	0	0	0	0	0	0	0	0	0	0	0	0	0	0	0	0	0.002	0	0	0	0	0	0	0.017	0
Plantago lanceolata L.	Plan.lan	0	0	0	0	0	0	0	0	0	0	0	0	0	0	0	0	0	0	0	0	0	0	0	0.017	0	0
Poa trivialis L. s.l.	Poa.tri	0	0	0	0	0	0	0	0	0	0	0	0.017	0	0	0	0	0	0	0	0	0	0	0	0	0	0
Polygonatum multiflorum (L.) All.	Poly.mul	1.667	0	0	0	0	0	0	0	0	0	2.917	0	0	0	0.883	0	0	2.967	0	0	0	0	0	0	0	7.917
Primula elatior (L.) Hill	Prim.ela	0	0	0	0	0	0	0	0	0	0	0	0	0	0	0.017	0	0	0.833	0	0	0	0	0	0	0	0
Prunus avium L.	Prun.avi	0	0	0	0	0	0	0	0	0	0	0	0.017	0	0.002	0	0	0.017	0.002	0	0	0.833	0	0.017	0.85	0	0
Prunus laurocerasus L.	Prun.lau	0	0	0	0	0	0	0	0	0.833	0	0	0	0	0	0	0	0	0	0	2.917	0	0.018	0.017	0.017	0.017	0
Prunus padus L. s.str.	Prun.pad	0	0	0	0.017	0	0	0	0	0	0	0	0.017	0	0	0	0	0.85	0	0	0	0.017	0	0	0.017	0	0
Prunus spinosa L.	Prun.spi	0	0	0	0.002	0	0	0	0	0	0	0	0	0	0	0	0	0	0	0	0	0	0	0	0	0	0
Quercus petraea Liebl.	Quer.pet	0	0	0	0	0.833	0	0	0	0	0.017	0.833	0.002	0	0.002	0	0	0	0	0	0	0	0.017	0	0	0	0
Quercus robur L.	Quer.rob	0.033	0.018	0.017	0	0	0	0.85	0	0.017	0.005	0.067	0	0.037	0	0.002	0.017	0.017	0	0.017	0.017	0.017	0	0.05	0.033	0.017	0
Quercus rubra L.	Quer.rub	0	0	0	0	0	0	0	0	0	0	0	0	0	0	0	0	0	0	0	0	0	2.917	0	0	0	0
Ranunculus auricomus L.	Ranu.aur	0	0	0	0	0	0	0	0	0.017	0	0	0	0	0	0	0	0	0	0.017	0	0	0	0	0	0.85	0
Ranunculus ficaria L.	Ranu.fic	0	0	0	0	0	0	0	0	0	0	0	0	0	0	0	0	0	0	0	0.017	0	0	0	0.833	0	0.017
Ribes rubrum L.	Ribe.rub	0	0	0	0	0	0.017	0.833	0	0	0	0	0	0	0	0.85	0	0.017	0	0	0.017	11.667	0	0	0	2.917	0.833
Ribes uva-crispa L.	Ribe.uva	0	0	0	0	0.017	0	0	0	0	0	0	0.833	0	0	0	0	0	0	0	0	0	0	0	0	0	0
Rosa sp.	Rosa.sp.	0	0	0	0	0	0	0	0	0	0	0	0	0	0.833	0	0	0.003	1.667	0.033	0.833	0	0	0.017	0	0	0
Rubus sp.	Rubu.sp.	10	0.017	0.867	0	0.85	0.017	1.667	2.517	0	7.517	2.5	2.918	0.85	0.833	1.683	1.7	1.7	0.852	0.833	0	7.1	0.033	1.667	6.683	1.683	0
Rumex sp.	Rume.sp.	0	0	0	0	0	0	0	0	0	0	0	0	0	0	0.017	0	0	0	0	0	0	0	0	0	0	0
Sambucus nigra L.	Samb.nig	0	0	0	0	0	0	0	0	0	0	0	0	0	0	0	0	0	0	0	0	0	0	0	0	0	0.833
Sorbus x Sorbopyrus c.f.	Sor.x.Sor	0	0	0	0	0	0	0	0	0	0	0	0	0	0	0	0	0	0	0	0	0	0	0.833	0	0	0
Stachys sylvatica L.	Stac.syl	0	0	0	0	0	0	0	0	0	0	0	0	0	0	0.017	0	0	0	0	0	0	0	0	0	0	0
Taraxacum officinale aggr.	Tara.off	0	0	0	0	0.833	0	0	0	0	0	0	0	0	0	0	0	0	0	0	0	0	0	0	0.017	0	0
Taxus baccata L.	Taxu.bac	0	0	0	0	0	0	0	0	0	0	0	0	0	0	0	0	0.017	0	0	0	0	0	0	0	0	0.017
Tilia platyphyllos Scop.	Tili.pla	0	0	0	0	0	0	0.833	0.017	0	0	0	0	0	0	0	0	0	0	0	0.833	0	0.833	0	0	0.833	0.833
Ulmus glabra Huds.	Ulmu.gla	0	0	0	0	0	0	0	0.833	0	0	0	0	0.017	0	0	0	0	0	0	0	0	0	0	0	0	0
Urtica dioica L.	Urti.dio	0.833	0	0	0	0	0	0	0.017	0	0	0	0	0	0	0.833	0	0	0	0	0	0	0	0	0	0	0
Veronica chamaedrys L.	Vero.cha	0	0	0	0	0	0	0	0	0	0	0	0	0	0	0	0	0	0	0	0	0	0	0	0.017	0	0
Veronica montana L.	Vero.mon	0	0	0	0	0	0	0	0	0	0	0	0	0	0	0	0	0	0	0.017	0	0	0	0	0	0	0
Viburnum opulus L.	Vibu.opu	0	0	0	0	0	0	0	0	0	0	0	0	0	0	0	0	0	0.02	0	0	0	0	0	0	0	0
Viburnum rhytidophyllum Hemsl.	Vibu.rhy	0	0	0	0	0	0	0	0	0	0	0	0	0	0	0	0	0	0	0	0	0	0	0	0.017	0	0
Vicia sepium L.	Vici.sep	0	0	0	0	0	0	0	0	0	0	0	0	0	0.017	0	0	0	0	0	0	0	0	0	0.017	0	0
Viola reichenbachiana Boreau	Viol.rei	0	0	0	0	0	0	0	0	0	0	0	0	0	0.9	0.017	0	0	0.883	0	0	0	0.002	0	0.033	0	0.85

## Sheet: plants_site-environment
S6 Table. Data used to perform PERMANOVA.
Plants – Environmental data
Forest site	Degree of urbanisation (r = 500 m)	Forest size	Shape index	Thinning	Path density	Canopy	Soil moisture	Soil pH	Soil orgN	Soil orgP	Cover of gv
BS1	medium	large	Continuous forest	≤ 3 years	360.6	97.814	19.006	6.06	0.3465	653.379	55
BS2	medium	small	1–1.5	4–10 years	580.6	98.184	13.554	6.648	0.3884	700.599	29.8958
BS3	low	medium-sized	> 1.5	4–10 years	243.2	97.389	15.513	5.963	0.3844	633.02	57.7083
BS4	medium	medium-sized	> 1.5	> 10 years	311.6	94.674	12.596	7.543	0.5541	708.825	69.7917
BS5	high	medium-sized	> 1.5	≤ 3 years	283.7	92.475	18.522	7.497	0.5981	743.113	69.7917
BS6	high	small	1–1.5	> 10 years	48	97.804	14.895	7.405	0.6253	578.639	64.7917
BS7	medium	small	> 1.5	≤ 3 years	254.6	94.627	26.649	7.13	0.4754	644.06	65
BS8	high	small	1–1.5	≤ 3 years	337	96.022	24.692	6.862	0.5334	715.838	62.7083
BS9	high	small	1–1.5	4–10 years	334.8	96.77	28.157	7.135	0.786	572.462	67.7083
BS10	high	large	Continuous forest	4–10 years	445.9	98.257	19.31	5.77	0.4425	473.004	30.1042
BS11	medium	large	1–1.5	4–10 years	410.3	95.437	19.101	5.637	0.3904	510.966	27.9208
BS12	low	large	> 1.5	4–10 years	319.1	94.995	17.052	6.162	0.3184	524.38	48.8542
BS13	high	small	> 1.5	> 10 years	715.7	98.278	19.239	6.51	0.6063	597.29	64.5833
BS14	low	large	Continuous forest	> 10 years	23	96.195	23.329	6.263	0.5876	664.119	26.1458
BS15	low	small	> 1.5	4–10 years	114.3	97.379	19.069	7.375	0.4604	751.376	79.1667
BS16	low	medium-sized	> 1.5	≤ 3 years	448.2	97.276	23.074	7.315	0.4631	761.165	43.75
BS17	medium	small	1–1.5	> 10 years	658.9	92.539	13.261	7.378	0.6061	1072.82	82.2917
BS18	low	large	Continuous forest	≤ 3 years	80	92.107	33.638	7.132	0.8392	627.515	27.1875
BS19	low	large	1–1.5	> 10 years	151.4	95.577	25.199	6.152	0.58	532.864	30.4167
BS20	low	large	1–1.5	> 10 years	557.6	97.859	27.877	7.157	0.6595	668.89	55.2083
BS21	medium	medium-sized	1–1.5	> 10 years	200.6	94.497	28.256	7.365	0.4823	846.419	78.125
BS22	high	medium-sized	1–1.5	> 10 years	582.2	97.988	22.373	6.07	0.5294	995.183	47.5
BS23	medium	medium-sized	> 1.5	≤ 3 years	571.6	92.027	14.443	5.912	0.3198	661.454	63.125
BS24	low	small	> 1.5	≤ 3 years	0	94.231	18.417	7.397	0.4541	718.754	64.7917
BS25	low	medium-sized	Continuous forest	≤ 3 years	210.7	95.223	21.305	7.262	0.3593	722.257	79.1667
BS26	low	medium-sized	Continuous forest	≤ 3 years	264.6	92.318	26.574	7.547	0.4531	499.663	48.4375
	Environmental variable		Description
	Degree of urbanisation (r = 500 m)		Low (< 15% of sealed area); medium (15–30%); high (> 30%)
	Forest size		Small (< 4000 m2); medium-sized (4000–10,000 m2); large (> 10,000 m2)
	Shape index		Following Gyenizse et al. 2014: perimeter/(2*sqrt(area*Pi())
	Thinning		Time since last thinning
	Path density		Total length of paths and forestry trails of the forest site (in m ha–1)
	Canopy		Canopy cover (mean of the six vegetation plots)
	Soil moisture		Soil moisture content (mean of the six vegetation plots)
	Soil pH		Soil pH (mean of the six vegetation plots)
	Soil orgN		Soil organic nitrogen content (mean of the six vegetation plots)
	Soil orgP		Soil organic phosphorus content (mean of the six vegetation plots)
	Cover of gv		Cover of ground vegetation (mean of the six vegetation plots)

## Sheet: ants_species-site
S6 Table. Data used to perform PERMANOVA.
Ants – Proportion of traps with the species
		BS1	BS2	BS3	BS4	BS5	BS6	BS7	BS8	BS9	BS10	BS11	BS12	BS13	BS14	BS15	BS16	BS17	BS18	BS19	BS20	BS21	BS22	BS23	BS24	BS25	BS26
Aphaenogaster subterranea (Latreille 1798)	Apha.sub	0	0.0961538	0.0172414	0.290909	0	0	0	0	0	0	0	0	0	0	0	0.0175439	0.0714286	0	0.145455	0	0	0	0	0	0	0
Colobopsis truncata (Spinola 1808)	Colo.tru	0	0.0192308	0	0.0545455	0	0	0	0	0.0169492	0	0	0	0	0	0	0	0.0178571	0	0	0	0	0	0	0	0.0169492	0
Dolichoderus quadripunctatus (Linnaeus 1771)	Doli.qua	0.0172414	0.0384615	0	0	0	0	0	0	0	0	0	0	0	0	0	0	0	0	0	0	0	0	0.0172414	0.0172414	0	0
Formica cunicularia Latreille 1798	Form.cun	0	0	0	0	0	0	0	0	0	0	0	0	0	0	0	0	0.107143	0	0	0	0	0	0.0517241	0	0	0.0178571
Formica fusca Linnaeus 1758	Form.fus	0	0	0	0	0	0	0	0	0	0	0	0	0	0	0	0	0	0	0	0	0	0	0.103448	0	0	0
Formica rufibarbis Fabricius 1793	Form.ruf	0	0	0	0	0	0	0	0	0	0	0	0	0	0	0	0	0	0	0	0	0	0	0	0.0517241	0.0169492	0.0357143
Lasius brunneus (Latreille 1798)	Lasi.bru	0.0689655	0.115385	0.0344828	0.0727273	0	0.05	0.186441	0.0833333	0.169492	0.0677966	0.0508475	0	0.267857	0.0877193	0.0377358	0.0175439	0.178571	0.0196078	0.0727273	0.0363636	0.0925926	0.0701754	0	0	0.0338983	0.107143
Lasius emarginatus (Olivier 1792)	Lasi.ema	0.0344828	0.0192308	0	0.872727	0.0338983	0.0333333	0	0.233333	0.135593	0.0338983	0.0169492	0.0344828	0.0357143	0	0	0.105263	0.464286	0	0.0363636	0.0363636	0.0185185	0	0.0172414	0	0	0
Lasius flavus (Fabricius 1798)	Lasi.fla	0	0.0192308	0	0	0	0.0166667	0	0	0	0	0	0	0.0535714	0	0	0	0	0	0	0	0	0	0	0	0	0.0357143
Lasius fuliginosus (Latreille 1798)	Lasi.ful	0	0	0	0	0	0	0	0	0	0	0.338983	0	0	0.491228	0	0.105263	0.0178571	0	0.0727273	0.0181818	0.0185185	0	0	0	0	0
Lasius mixtus (Nylander 1846)	Lasi.mix	0	0	0	0	0	0	0	0	0	0	0	0	0	0	0	0.0175439	0	0	0	0	0	0	0	0	0	0
Lasius myops Forel 1894	Lasi.myo	0	0	0	0.0181818	0	0	0	0	0	0	0	0	0	0	0	0	0	0	0	0	0	0	0	0	0	0
Lasius niger (Linnaeus 1758)	Lasi.nig	0.0344828	0.0961538	0.103448	0.0181818	0.0169492	0.1	0.20339	0.3	0.118644	0.0677966	0.0338983	0.0172414	0	0	0.226415	0.175439	0.321429	0.0196078	0	0.0181818	0.0740741	0.175439	0.517241	0.258621	0.0677966	0.0714286
Lasius platythorax Seifert 1991	Lasi.pla	0.0344828	0.0192308	0.0344828	0	0	0.05	0.237288	0.0833333	0	0.0169492	0	0	0.214286	0	0	0.0175439	0	0.176471	0	0.127273	0.037037	0	0.0517241	0.0689655	0.0169492	0
Lasius psammophilus Seifert 1992	Lasi.psa	0	0	0	0.0363636	0	0	0	0	0	0	0	0	0	0	0	0	0	0	0	0	0	0	0	0	0	0
Lasius sabularum (Bondroit 1918)	Lasi.sab	0	0	0	0	0	0	0	0	0	0	0	0	0	0	0.0188679	0	0	0	0	0	0	0	0	0	0	0
Myrmecina graminicola (Latreille 1802)	Myrm.gra	0.517241	0.423077	0.586207	0.509091	0.542373	0.8	0.525424	0.633333	0.0508475	0.338983	0.542373	0.0689655	0.517857	0.45614	0.45283	0.719298	0.125	0.0588235	0.472727	0.6	0.351852	0.684211	0.637931	0.482759	0.491525	0.321429
Myrmica rubra (Linnaeus 1758)	Myrm.rub	0.827586	0.0769231	0.586207	0	0.898305	0.666667	0	0.816667	0.101695	0.0847458	0.135593	0.0344828	0.696429	0	0.0566038	0.0175439	0.0357143	0	0	0	0.537037	0.807018	0.775862	0.103448	0.627119	0
Myrmica ruginodis Nylander 1846	Myrm.rug	0.0344828	0.134615	0.0689655	0	0	0.0333333	0	0	0.338983	0.0338983	0.610169	0.12069	0.107143	0.894737	0.0377358	0.0526316	0	0.705882	0.0363636	0.418182	0	0.0175439	0.172414	0.0344828	0.0677966	0.0535714
Myrmica sabuleti Meinert 1861	Myrm.sab	0	0.134615	0.0172414	0	0	0	0	0	0	0	0	0	0	0	0.0377358	0.0350877	0.446429	0	0.0909091	0	0	0	0.0689655	0.0689655	0	0
Myrmica scabrinodis Nylander 1846	Myrm.sca	0	0.0192308	0	0	0	0	0	0	0	0	0.0677966	0	0.0178571	0	0	0	0.0178571	0	0	0	0	0	0.0517241	0.0172414	0	0
Myrmica schencki Viereck 1903	Myrm.sch	0	0	0	0	0	0	0	0	0	0.0169492	0	0	0	0	0	0	0	0	0	0	0	0	0	0	0	0
Myrmica specioides Bondroit 1918	Myrm.spe	0	0	0	0	0	0	0	0	0	0	0	0	0	0	0	0	0.0178571	0	0	0	0	0	0	0.0172414	0.0169492	0
Solenopsis fugax (Latreille 1798)	Sole.fug	0	0	0	0	0.0169492	0	0	0.0166667	0	0	0	0	0	0	0	0.0175439	0.0357143	0	0	0	0	0	0	0.189655	0	0.0178571
Stenamma debile (Förster 1850)	Sten.deb	0.0517241	0.0384615	0.0517241	0.109091	0	0.0166667	0.0847458	0.0166667	0.0169492	0.0508475	0.135593	0.0344828	0.125	0.350877	0	0.0877193	0	0.176471	0.0181818	0.0181818	0.0185185	0.0877193	0.0344828	0.0689655	0.0847458	0.142857
Stenamma striatulum Emery 1895	Sten.str	0	0	0	0.109091	0.169492	0	0	0	0	0	0.0169492	0.0172414	0	0	0	0.0350877	0	0	0	0	0	0	0	0	0	0
Temnothorax nylanderi (Förster 1850)	Temn.nyl	0.241379	0.634615	0.672414	0.781818	0.559322	0.8	0.389831	0.5	0.372881	0.271186	0.271186	0.310345	0.535714	0.578947	0.301887	0.491228	0.482143	0.411765	0.672727	0.581818	0.425926	0.192982	0.310345	0.482759	0.474576	0.357143
Tetramorium cf. caespitum (Linnaeus 1758)	Tetr.cae	0	0	0	0	0	0	0	0	0	0	0	0	0	0	0	0.0175439	0	0	0	0	0	0	0	0.0172414	0	0

## Sheet: spiders_species-site
S6 Table. Data used to perform PERMANOVA.
Spiders – Number of individuals per trap (individual density)
Species	Species.short	BS1	BS2	BS3	BS4	BS5	BS6	BS7	BS8	BS9	BS10	BS11	BS12	BS13	BS14	BS15	BS16	BS17	BS18	BS19	BS20	BS21	BS22	BS23	BS24	BS25	BS26
Agyneta rurestris (C.L. Koch, 1836)	Agyn.rur	0	0	0.0172414	0	0	0	0	0	0	0	0	0.0172414	0	0	0	0	0	0.0196078	0	0.0178571	0.0175439	0	0	0	0	0
Alopecosa pulverulenta (Clerck, 1757)	Alop.pul	0	0	0	0	0	0	0	0	0	0	0	0	0.0178571	0	0	0	0	0	0	0	0	0	0	0	0	0
Amaurobius ferox (Walckenaer, 1830)	Amau.fer	0	0	0	0	0	0	0	0	0	0	0	0	0	0	0	0	0	0	0	0	0	0	0	0.0172414	0	0
Anyphaena accentuata (Walckenaer, 1802)	Anyp.acc	0	0	0	0	0	0.0166667	0	0	0	0	0	0	0	0	0	0	0	0	0	0	0	0	0	0	0	0
Apostenus fuscus Westring, 1851	Apos.fus	0	0	0	0	1.72881	0	0	0	0.525424	0	0	0	0	0.0175439	0	0	0	0	0.0545455	0	0	0	0	0	0	0
Atypus piceus (Sulzer, 1776)	Atyp.pic	0.0172414	0.0188679	0.0517241	0.0181818	0	0	0	0	0.0169492	0.0338983	0	0	0.0714286	0	0	0	0.0526316	0	0	0	0	0	0.103448	0.327586	0	0
Centromerus serratus (O.P.-Cambridge, 1875)	Cent.ser	0	0	0	0	0	0	0	0	0	0	0	0	0	0.0350877	0	0	0	0	0.0181818	0	0	0	0	0	0	0
Centromerus sylvaticus (Blackwall, 1841)	Cent.syl	0	0	0.0344828	0	0.0169492	0	0	0	0	0	0	0	0	0	0	0	0	0	0	0	0	0	0.0172414	0	0	0.0175439
Ceratinella brevis (Wider, 1834)	Cera.bre	0	0	0	0	0	0	0	0	0	0	0	0	0	0	0	0	0	0.0392157	0	0	0	0	0	0	0	0
Ceratinella scabrosa (O.P.-Cambridge, 1871)	Cera.sca	0	0	0	0	0	0	0	0	0	0	0	0	0	0	0	0	0	0.0196078	0	0	0	0	0	0	0	0
Cetonana laticeps (Canestrini, 1868)	Ceto.lat	0	0	0	0	0	0	0	0	0	0	0	0.0172414	0	0	0	0	0	0	0	0	0	0	0	0	0	0
Cicurina cicur (Fabricius, 1793)	Cicu.cic	0	0.0188679	0	0	0	0	0	0	0	0	0.0169492	0	0	0	0	0	0	0	0	0	0	0	0	0.0172414	0	0
Clubiona comta (C.L. Koch, 1839)	Club.com	0	0.0188679	0	0	0.135593	0.15	0	0	0	0	0.0338983	0.0172414	0.178571	0	0.0181818	0	0	0	0	0	0	0	0	0.0172414	0	0.0175439
Clubiona terrestris Westring, 1851	Club.ter	0	0.0566038	0	0.109091	0.0338983	0	0.0169492	0	0.0677966	0	0.0169492	0	0.0178571	0.0175439	0.0181818	0	0	0.0392157	0	0	0.0175439	0.0175439	0	0	0	0
Cnephalocotes obscurus (Blackwall, 1834)	Cnep.obs	0	0	0	0	0	0	0	0	0	0	0	0	0	0	0	0	0.0175439	0	0	0	0	0	0	0	0	0
Coelotes terrestris (Wider, 1834)	Coel.ter	0	0.0754717	0.0689655	0	0	0	0	0	0	0	0	0.137931	0	0	0	0.0350877	0	0	0.218182	0.0178571	0	0	0	0	0.05	0.22807
Dicymbium nigrum (Blackwall, 1834)	Dicy.nig	0	0	0	0	0	0	0.0169492	0	0	0	0	0	0	0	0	0	0.0526316	0	0	0	0	0.0175439	0	0	0	0
Diplocephalus latifrons (O.P.-Cambridge, 1863)	Dipl.lat	0	0.0377358	0.0172414	0	0	0	0.237288	0.0333333	0	0	0.0169492	0.0172414	0	0	0	0.0350877	0	0	0	0	0.0350877	0	0.862069	0	0.0666667	0
Diplocephalus picinus (Blackwall, 1841)	Dipl.pic	0	0.226415	0.137931	0	0.762712	1.76667	0	0	0	0.0338983	0.254237	0	0.0178571	0.0526316	0	0	0.0175439	0.196078	0.0363636	0.214286	0	0.0526316	0	0	0	0
Diplostyla concolor (Wider, 1834)	Dipl.con	0	0.396226	0.224138	0.309091	3.94915	1.8	0	0.533333	0.169492	0.59322	2.08475	0.0172414	0.464286	0.0350877	0.0181818	0.0175439	0.157895	0.0196078	0	0	0.0175439	0.0877193	0	0	0.0166667	0
Drassyllus praeficus (L. Koch, 1866)	Dras.pra	0	0	0	0	0	0	0	0	0	0	0	0	0	0	0	0	0.0175439	0	0	0	0	0	0	0	0	0
Drassyllus pusillus (C.L. Koch, 1833)	Dras.pus	0	0	0	0	0	0	0	0	0	0	0	0	0	0	0	0	0	0	0	0	0	0	0	0.0172414	0	0
Dysdera erythrina (Walckenaer, 1802)	Dysd.ery	0.0172414	0	0	0.0181818	0.0508475	0.0666667	0	0	0	0	0.0338983	0	0	0	0	0	0	0	0	0.0178571	0	0	0	0	0	0
Enoplognatha latimana Hippa & Oksala, 1982	Enop.lat	0	0	0	0	0.0169492	0	0	0	0	0	0	0	0	0	0	0	0	0	0	0	0	0	0	0	0.0166667	0.0175439
Enoplognatha ovata (Clerck, 1757)	Enop.ova	0	0.0188679	0.0172414	0	0	0.0833333	0	0	0.0169492	0	0	0	0	0.0175439	0.0181818	0	0	0	0	0	0	0	0	0.0172414	0.0166667	0
Enoplognatha thoracica (Hahn, 1833)	Enop.tho	0	0	0	0	0	0	0	0	0	0	0	0	0	0	0	0	0.0701754	0	0	0	0	0	0	0	0	0
Entelecara acuminata (Wider, 1834)	Ente.acu	0	0	0	0	0	0	0.0169492	0	0	0	0	0	0	0	0	0	0	0	0	0	0	0	0	0	0	0
Episinus truncatus Latreille, 1809	Epis.tru	0	0	0.0172414	0.0545455	0	0	0	0.0166667	0	0	0	0	0	0.0175439	0	0.0175439	0.0175439	0	0	0	0	0	0	0	0	0
Erigone atra Blackwall, 1833	Erig.atr	0	0	0	0	0.0169492	0.0166667	0	0	0	0	0	0	0	0	0	0	0	0	0	0	0	0	0	0	0	0
Erigone dentipalpis (Wider, 1834)	Erig.den	0	0	0	0.0181818	0	0	0	0	0	0	0	0	0	0	0.0363636	0	0	0	0	0	0.0175439	0	0	0	0	0
Ero furcata (Villers, 1789)	Ero.fur	0	0	0	0.0181818	0.0169492	0.0333333	0	0	0	0.0169492	0	0	0	0	0	0	0	0	0	0	0	0.0350877	0	0	0	0
Gonatium rubellum (Blackwall, 1841)	Gona.rub	0	0	0	0	0.0169492	0.0166667	0	0	0	0	0	0	0	0	0	0	0	0	0	0	0	0.0175439	0	0	0	0
Gongylidium rufipes (Linnaeus, 1758)	Gong.ruf	0	0	0	0	0	0	0	0	0	0	0	0	0	0	0	0	0	0	0	0	0.0175439	0	0	0	0	0
Hahnia helveola Simon, 1875	Hahn.hel	0	0	0	0	0	0	0	0	0	0	0	0	0	0	0	0	0	0	0.0363636	0	0	0	0	0	0	0
Hahnia nava (Blackwall, 1841)	Hahn.nav	0	0	0	0	0	0	0	0	0	0	0	0	0	0	0	0	0	0	0	0	0	0	0.0344828	0	0	0
Hahnia pusilla C.L. Koch, 1841	Hahn.pus	0	0	0	0	0	0	0	0	0	0	0	0	0	0.0175439	0	0	0	0.27451	0.0363636	0	0	0	0.0172414	0	0	0
Haplodrassus silvestris (Blackwall, 1833)	Hapl.sil	0	0	0	0	0	0	0	0	0	0	0	0	0	0	0	0	0	0	0	0.0357143	0	0	0	0.0172414	0	0
Harpactea hombergi (Scopoli, 1763)	Harp.hom	0	0	0	0.0363636	0	0	0	0	0	0	0	0	0	0	0	0	0	0	0	0	0	0	0	0	0	0
Harpactea lepida (C.L. Koch, 1838)	Harp.lep	0	0	0	0	0	0	0	0	0	0	0	0	0	0	0	0	0	0.0196078	0	0	0	0	0	0	0	0
Histopona torpida (C.L. Koch, 1837)	Hist.tor	0.0172414	0.698113	0.275862	0.290909	0.0169492	0	0	0	0	0	0	0	0.0535714	0.298246	0.0363636	0.22807	0.0526316	0.196078	0.381818	0.0178571	0	0	0.0344828	0.0517241	0.0166667	0.175439
Inermocoelotes inermis (L. Koch, 1855)	Iner.ine	0	0	0	0	0	0	0.0338983	0	0.0847458	0	0	0	0	0.105263	0	0.0175439	0	0	0.0545455	0	0	0	0.0172414	0.0172414	0	0
Lathys humilis (Blackwall, 1855)	Lath.hum	0	0	0	0	0	0	0	0.0166667	0	0	0	0	0	0	0	0	0	0	0	0	0	0	0	0	0	0
Linyphia hortensis Sundevall, 1830	Liny.hor	0	0	0	0	0.0169492	0.0166667	0	0	0	0.0169492	0	0	0	0	0	0	0	0	0	0	0	0	0	0.0172414	0	0.0175439
Linyphia triangularis (Clerck, 1757)	Liny.tri	0	0	0	0	0	0.0333333	0	0	0	0	0	0	0	0	0	0	0.0175439	0	0	0	0	0	0	0	0	0
Macrargus rufus (Wider, 1834)	Macr.ruf	0	0	0	0	0	0	0	0	0	0	0	0	0	0	0	0	0	0	0	0	0	0	0	0	0	0.0350877
Maso sundevalli (Westring, 1851)	Maso.sun	0	0	0	0	0	0.0333333	0	0	0	0.0169492	0	0	0.0178571	0.0526316	0	0	0.0350877	0	0	0	0	0	0	0	0	0
Mermessus trilobatus (Emerton, 1882)	Merm.tri	0	0	0	0.0181818	0	0.05	0	0	0	0	0.0169492	0	0	0.0350877	0	0	0.45614	0	0	0	0	0	0.189655	0	0	0
Metellina merianae (Scopoli, 1763)	Mete.mer	0	0	0	0	0	0	0	0	0	0	0	0	0	0	0	0	0	0.0196078	0	0	0	0	0	0	0	0
Metellina segmentata (Clerck, 1757)	Mete.seg	0	0	0	0	0	0	0	0	0	0	0	0	0.0178571	0	0	0	0.0175439	0	0	0	0	0	0	0	0	0
Micaria pulicaria (Sundevall, 1831)	Mica.pul	0	0	0	0	0	0	0	0	0	0	0	0	0	0	0	0	0.0175439	0	0	0	0	0	0	0	0	0
Micrargus herbigradus (Blackwall, 1854)	Micr.her	0	0.0188679	0	0	0	0	0	0	0	0	0	0	0	0	0	0	0	0.0196078	0	0	0	0	0	0	0	0
Micrargus subaequalis (Westring, 1851)	Micr.sub	0	0	0	0	0	0	0	0	0	0	0	0	0	0	0	0	0.0350877	0	0	0	0	0	0	0	0	0
Microneta viaria (Blackwall, 1841)	Micr.via	0	0.0943396	0.137931	0.0181818	0.305085	0.616667	0	0.0333333	0.0169492	0.152542	1.52542	0.0344828	0.232143	0.0175439	0	0	0	0.0588235	0.272727	0.0178571	0	0.22807	0	0.0172414	0	0.0350877
Monocephalus fuscipes (Blackwall, 1836)	Mono.fus	0	0	0	0	0	0	0	0	0	0	0	0	0	0	0	0	0	0	0	0	0	0	0.0862069	0	0	0
Neottiura bimaculata (Linnaeus, 1767)	Neot.bim	0	0	0.0172414	0.0181818	0	0	0	0	0	0	0	0	0	0	0	0	0	0	0	0	0	0	0	0	0	0
Neriene clathrata (Sundevall, 1830)	Neri.cla	0	0.0188679	0	0.0181818	0.0338983	0	0.0169492	0	0	0	0.0338983	0	0.0714286	0	0	0	0	0	0	0	0	0.0175439	0.0862069	0	0.0166667	0
Neriene emphana (Walckenaer, 1841)	Neri.emp	0	0	0	0	0	0	0	0	0	0	0	0	0	0.0175439	0	0	0	0	0	0	0	0	0	0	0	0
Neriene peltata (Wider, 1834)	Neri.pel	0	0	0	0	0	0	0	0	0	0.0169492	0	0	0	0	0	0	0	0	0	0	0	0	0	0	0	0
Oedothorax apicatus (Blackwall, 1850)	Oedo.api	0.0172414	0	0	0	0	0	0	0	0	0	0	0	0	0	3.67273	0	0	0	0	0	0.0701754	0	0	0	0	0
Oedothorax fuscus (Blackwall, 1834)	Oedo.fus	0	0	0	0	0	0	0	0	0	0	0	0	0	0	0	0	0	0	0	0	0.0350877	0	0	0	0	0
Ozyptila praticola (C.L. Koch, 1837)	Ozyp.pra	0.0344828	0	0	0.145455	0.0508475	0.183333	0.0169492	0	0	0	0	0	0.0178571	0	0	0.0350877	0.157895	0.0392157	0	0	0.105263	0.175439	0.137931	0	0	0
Ozyptila simplex (O.P.-Cambridge, 1862)	Ozyp.sim	0	0	0	0	0	0	0	0	0	0	0	0	0	0	0	0	0.0175439	0	0	0	0	0	0	0	0	0
Pachygnatha degeeri Sundevall, 1830	Pach.deg	0	0.0188679	0	0	0	0	0	0	0	0	0	0	0	0	0	0	0.421053	0	0	0	0	0	0	0	0	0
Paidiscura pallens (Blackwall, 1834)	Paid.pal	0.0172414	0	0	0	0	0	0	0	0	0.0169492	0	0	0	0	0	0	0	0	0	0	0	0	0	0	0	0
Palliduphantes pallidus (O.P.-Cambridge, 1871)	Pall.pal	0	0.113208	0.172414	0.0363636	0.0169492	0	0	0	0	0.0169492	0	0.137931	0.0357143	0	0.0181818	0.0175439	0.0701754	0.0980392	0.0181818	0	0.122807	0	0.0344828	0.0344828	0.0166667	0.0350877
Panamomops mengei Simon, 1926	Pana.men	0	0	0	0	0	0	0	0	0	0	0	0	0	0.0175439	0	0	0	0	0	0	0	0	0	0	0	0
Parasteatoda simulans (Thorell, 1875)	Para.sim	0	0	0	0	0	0	0	0	0	0	0	0	0	0	0	0	0	0	0	0	0.0175439	0	0	0	0	0
Parasteatoda tepidariorum (C.L. Koch, 1841)	Para.tep	0	0	0	0	0	0	0	0	0	0	0.0169492	0	0	0	0	0	0	0	0	0	0	0	0	0	0	0
Pardosa amentata (Clerck, 1757)	Pard.ame	0	0	0	0	0	0	0	0	0	0	0	0	0	0	0	0	0	0	0	0	0	0	0	0	0	0.0175439
Pardosa hortensis (Thorell, 1872)	Pard.hor	0	0.207547	0.0344828	0	0	0	0	0	0	0.0169492	0.508475	0.724138	0	0.0877193	0	0	0.0701754	0	0.109091	0	0	0	0.0862069	3.2069	0.0833333	0
Pardosa pullata (Clerck, 1757)	Pard.pul	0	0	0	0	0	0	0	0	0	0	0	0	0	0	0	0	0	0	0	0	0	0	0	0	0.0166667	0
Pardosa saltans Töpfer-Hofmann, 2000	Pard.sal	0.37931	0.415094	0.448276	0	0.355932	0.2	0.0338983	0	0	0.118644	1.59322	0.586207	0.0357143	0.333333	0	0	0.122807	0.392157	0.109091	0.0178571	0	0.0350877	0.0862069	0.258621	0	0.368421
Philodromus albidus Kulczyński, 1911	Phil.alb	0	0	0	0	0	0	0	0	0	0.0169492	0	0	0	0	0	0	0	0	0	0	0	0	0	0	0	0
Philodromus aureolus (Clerck, 1757)	Phil.aur	0	0	0	0	0	0	0	0	0	0	0	0	0	0.0175439	0	0	0	0	0	0	0	0	0	0	0	0
Pholcomma gibbum (Westring, 1851)	Phol.gib	0	0	0	0	0	0.0666667	0	0	0	0	0	0	0	0	0	0	0	0	0	0	0	0	0	0	0	0
Phrurolithus festivus (C.L. Koch, 1835)	Phru.fes	0	0	0	0.0909091	0.0847458	0.0166667	0	0	0	0	0	0	0	0	0	0	0.0175439	0.0196078	0	0	0	0	0.0517241	0	0	0
Piratula hygrophila (Thorell, 1872)	Pira.hyg	0.0172414	0	0.0172414	0	0	0	0	0	0	0	0	0	0	0	0	0	0	0	0	0	0	0.0701754	0.0172414	0	0	0.0350877
Piratula uliginosa (Thorell, 1856)	Pira.uli	0.0689655	0	0.155172	0	0	0	0	0	0	0.0169492	0	0	0	0	0	0	0	0	0	0	0	0.192982	0	0	0	0
Piratula latitans (Blackwall, 1841)	Pira.lat	0	0	0	0	0	0	0	0	0	0	0	0	0	0	0.0363636	0	0	0	0	0	0	0	0	0	0	0
Pocadicnemis pumila (Blackwall, 1841)	Poca.pum	0	0	0	0	0	0	0	0	0	0	0	0	0	0	0	0	0	0.0196078	0	0	0	0	0	0	0	0
Porrhomma microphthalmum (O.P.-Cambridge, 1871)	Porr.mic	0	0	0	0	0	0	0	0	0	0	0.0169492	0	0	0	0	0	0	0	0	0	0	0	0	0	0	0
Saaristoa abnormis (Blackwall, 1841)	Saar.abn	0	0.0188679	0	0	0	0	0	0	0	0	0.0338983	0.0344828	0	0.122807	0	0	0	0.0588235	0.0181818	0	0	0	0	0	0	0
Scotina celans (Blackwall, 1841)	Scot.cel	0	0	0	0	0	0	0	0	0	0	0	0	0.0357143	0	0	0	0.350877	0	0	0	0	0	0	0	0	0
Tapinocyba insecta (L. Koch, 1869)	Tapi.ins	0	0	0	0	0	0	0	0	0	0	0	0	0	0	0	0	0	0.0196078	0	0	0	0	0	0	0	0
Tegenaria silvestris L. Koch, 1872	Tege.sil	0	0	0	0	0	0	0	0	0	0	0	0	0	0.0175439	0.0181818	0	0	0	0	0	0	0	0	0	0	0
Tenuiphantes flavipes (Blackwall, 1854)	Tenu.fla	0.0344828	0.415094	0.431034	0.727273	1.69492	0.833333	0.220339	0.183333	0.355932	0.305085	0.338983	0.0344828	0.821429	0.491228	0.127273	0.122807	0.263158	0.45098	0.454545	0.482143	0.122807	0.0350877	0.241379	0.137931	0.0333333	0.140351
Tenuiphantes tenuis (Blackwall, 1852)	Tenu.ten	0.0172414	0.0188679	0	0.0363636	0.0508475	0.0666667	0	0.0166667	0.0169492	0	0	0.0172414	0.0178571	0	0.145455	0	0.0175439	0	0	0	0.0350877	0	0	0.0172414	0.0166667	0.0175439
Tenuiphantes zimmermanni (Bertkau, 1890)	Tenu.zim	0.0172414	0	0.0172414	0	0	0	0	0.0166667	0.237288	0	0	0	0	0	0.0181818	0	0	0	0	0	0.0175439	0	0	0	0	0.0175439
Tetragnatha nigrita Lendl, 1886	Tetr.nig	0	0.0188679	0	0	0	0	0	0	0	0	0	0	0	0	0	0	0	0	0	0	0	0	0	0	0	0
Tetragnatha obtusa C.L. Koch, 1837	Tetr.obt	0	0	0	0	0	0	0	0	0	0	0	0	0	0	0	0	0	0	0	0	0	0.0175439	0	0	0	0
Textrix denticulata (Olivier, 1789)	Text.den	0	0	0	0	0	0	0	0	0	0	0	0	0	0	0	0	0.0175439	0	0	0	0	0	0	0	0.0166667	0
Theridion pinastri L. Koch, 1872	Ther.pin	0	0	0	0	0	0	0	0	0	0	0	0	0	0	0	0	0	0	0	0	0	0.0175439	0	0	0	0
Tiso vagans (Blackwall, 1834)	Tiso.vag	0	0	0	0	0	0	0	0.0166667	0	0	0.0169492	0.0172414	0	0	0	0	0	0	0	0	0.0175439	0	0	0	0	0
Trachyzelotes pedestris (C.L. Koch, 1837)	Trac.ped	0	0	0	0.0181818	0	0.0166667	0	0	0	0	0	0	0	0	0.0363636	0	0.0526316	0	0	0	0	0	0.0517241	0.0172414	0	0
Trochosa ruricola (De Geer, 1778)	Troc.rur	0	0	0.0172414	0	0	0	0	0	0	0	0	0	0	0	0	0	0.0350877	0	0	0	0	0	0.0172414	0	0	0
Trochosa terricola Thorell, 1856	Troc.ter	0.0172414	0.207547	0.603448	0	0.0677966	0	0.271186	0.05	0	0.0338983	0.169492	0.0689655	0.0178571	0.0350877	0	0.0175439	0.122807	0.0784314	0.0181818	0	0.0175439	0.175439	0.206897	0.37931	0.383333	0.0701754
Walckenaeria acuminata Blackwall, 1833	Walc.acu	0	0	0	0	0.0169492	0	0	0	0	0	0	0	0.0178571	0	0	0	0	0	0	0	0	0	0	0	0	0
Walckenaeria alticeps (Denis, 1952)	Walc.alt	0	0	0	0	0	0	0	0	0	0	0.0169492	0	0	0.0526316	0	0	0	0.0392157	0.0363636	0	0	0.105263	0.0172414	0	0	0
Walckenaeria atrotibialis (O.P.-Cambridge, 1878)	Walc.atr	0.0172414	0	0	0	0	0	0	0	0	0	0	0.0172414	0	0	0	0	0	0.0392157	0	0	0	0	0	0	0	0
Walckenaeria corniculans (O.P.-Cambridge, 1875)	Walc.cor	0	0.0943396	0.0172414	0	0	0	0	0	0	0.0169492	0.101695	0.0517241	0.0892857	0	0	0	0	0.0784314	0	0	0	0	0	0	0	0.0175439
Walckenaeria cucullata (C.L. Koch, 1836)	Walc.cuc	0	0	0	0	0	0	0	0	0	0	0	0	0	0.157895	0	0	0	0.156863	0	0	0	0	0	0	0	0
Walckenaeria dysderoides (Wider, 1834)	Walc.dys	0	0	0	0	0	0	0	0	0	0	0	0	0	0	0	0	0	0.0392157	0	0	0	0	0	0	0	0
Walckenaeria incisa (O.P.-Cambridge, 1871)	Walc.inc	0	0	0	0	0	0	0	0	0	0	0	0	0	0	0	0.0175439	0	0	0	0	0	0	0	0	0	0
Walckenaeria nudipalpis (Westring, 1851)	Walc.nud	0	0	0	0	0	0	0	0	0	0	0	0	0	0	0	0	0	0.0196078	0	0	0	0	0	0	0	0
Walckenaeria vigilax (Blackwall, 1853)	Walc.vig	0	0	0	0	0	0	0	0	0	0	0	0	0	0	0.0363636	0	0	0	0	0	0	0	0	0	0	0
Zelotes apricorum (L. Koch, 1876)	Zelo.apr	0	0	0	0	0	0	0	0	0	0	0.0169492	0	0	0	0	0	0.0701754	0	0	0	0	0	0	0	0	0
Zilla diodia (Walckenaer, 1802)	Zill.dio	0	0	0	0	0.0169492	0	0	0	0	0	0	0	0	0	0	0	0	0	0	0	0	0	0	0	0	0
Zodarion italicum (Canestrini, 1868)	Zoda.ita	0	0	0	0.6	0.0847458	0	0.0508475	0	0	0	0	0	0.0714286	0.0350877	0.0181818	0.0175439	0.157895	0	0	0.0178571	0	0	0.0517241	0	0	0.0175439
Zodarion rubidum Simon, 1914	Zoda.rub	0	0	0	0.0181818	0	0	0	0	0	0	0	0	0	0	0	0	0	0	0	0	0	0	0	0	0	0

## Sheet: arthropods_site-environment
S6 Table. Data used to perform redundancy analyses.
Arthropods – Environmental data
Forest site	Degree of urbanisation (r = 500 m)	Forest size	Shape index	Thinning		Path density	Canopy	SOM	Litter moisture	Litter pH	Litter biomass	Vegetation structure	Amount of dead wood
BS1	medium	large	Continuous forest	≤ 3 years	A	360.6	97.814	10.87	61.6238	5.5567	90.75	41	29
BS2	medium	small	1–1.5	4–10 years	B	580.6	98.184	14.28	41.1	4.6067	210.92	13	25
BS3	low	medium-sized	> 1.5	4–10 years	B	243.2	97.389	12.76	49.7702	6.06	126.25	50	24
BS4	medium	medium-sized	> 1.5	> 10 years	C	311.6	94.674	21.38	36.6225	6.3667	106.17	88	22
BS5	high	medium-sized	> 1.5	4–10 years	B	283.7	92.475	26.36	61.1317	6.27	62.08	80	25
BS6	high	small	1–1.5	> 10 years	C	48	97.804	29.68	58.4834	6.16	272.5	67	24
BS7	medium	small	> 1.5	≤ 3 years	A	254.6	94.627	11.98	70.9912	6.3033	206.42	89	25
BS8	high	small	1–1.5	4–10 years	B	337	96.022	16.4	66.1613	6.4	53	43	30
BS9	high	small	1–1.5	4–10 years	B	334.8	96.77	28.23	66.2981	6.5467	76.75	68	25
BS10	high	large	Continuous forest	4–10 years	B	445.9	98.257	13.66	53.7228	5.3667	458.33	46	24
BS11	medium	large	1–1.5	4–10 years	B	410.3	95.437	14.65	61.6253	5.8733	583.17	26	7
BS12	low	large	> 1.5	4–10 years	B	319.1	94.995	13.94	51.4976	6.5533	628.5	31	27
BS13	high	small	> 1.5	> 10 years	C	715.7	98.278	13.47	57.156	5.67	213.83	49	34
BS14	low	large	Continuous forest	> 10 years	C	23	96.195	29.68	60.2151	5.9367	158.17	59	26
BS15	low	small	> 1.5	4–10 years	B	114.3	97.379	14.13	59.1309	6.51	96.42	186	36
BS16	low	medium-sized	> 1.5	4–10 years	B	448.2	97.276	13.4	53.853	6.1	105.5	52	31
BS17	medium	small	1–1.5	> 10 years	C	658.9	92.539	17.85	45.7271	6.35	149.08	120	33
BS18	low	large	Continuous forest	≤ 3 years	A	80	92.107	20.71	59.5914	6.2133	82.25	41	33
BS19	low	large	1–1.5	> 10 years	C	151.4	95.577	26.36	46.2149	6.1333	301.92	36	21
BS20	low	large	1–1.5	> 10 years	C	557.6	97.859	25.72	50.0903	6.1233	378.25	60	31
BS21	medium	medium-sized	1–1.5	> 10 years	C	200.6	94.497	18.77	51.2459	6.0833	106.5	35	28
BS22	high	medium-sized	1–1.5	> 10 years	C	582.2	97.988	14.44	48.3753	6.4767	509.5	114	33
BS23	medium	medium-sized	> 1.5	≤ 3 years	A	571.6	92.027	7.71	48.6251	4.7867	92.58	94	12
BS24	low	small	> 1.5	≤ 3 years	A	0	94.231	19.13	65.5793	5.2	139.92	123	14
BS25	low	medium-sized	Continuous forest	≤ 3 years	A	210.7	95.223	12.2	62.334	5.67	57.42	51	21
BS26	low	medium-sized	Continuous forest	≤ 3 years	A	264.6	92.318	28.59	47.7103	6.53	80.75	22	28
	Environmental variable		Description
	Degree of urbanisation (r = 500 m)		Low (< 15% of sealed area); medium (15–30%); high (> 30%)
	Forest size		Small (< 4000 m2); medium-sized (4000–10,000 m2); large (> 10,000 m2)
	Shape index		Following Gyenizse et al. 2014: perimeter/(2*sqrt(area*Pi())
	Thinning		Time since last thinning
	Path density		Total length of paths and forestry trails of the forest site (in m ha–1)
	Canopy		Canopy cover in %
	SOM		Soil organic matter content (mean of the three grid sections)
	Litter moisture		Litter moisture content (mean of the three grid sections)
	Litter pH		Litter pH (mean of the three grid sections)
	Litter biomass		Amount of litter biomass
	Vegetation structure		Point intercept method (Godínez-Alvarez et al. 2009): Number of times the pin was touched by different plant specimen
	Amount of dead wood		Point intercept method (Godínez-Alvarez et al. 2009): Number of times the pin was touched by dead woody debris on the forest floor
