# Supplementary material for: Diverse effects of degree of urbanisation and forest size on species richness and functional diversity of plants, and ground surface-active ants and spiders
Source: PLoS One. 2018 Jun 19;13(6):e0199245. doi: 10.1371/journal.pone.0199245 (PMC6007905; doi:10.1371/journal.pone.0199245)
Supplement: S7 Table — Common species are defined as occurring in at least 10 of the sites. Means are given for less common species. (XLS) [file pone.0199245.s008.xls]

## Sheet: Plants
S7 Table. Percentage of sites in which common species occur for different degrees of urbanisation and forest size classes.
Common species are defined as occurring in at least 10 of the sites. Means are given for less common species.
Species	short_name	family	Degree of urbanisation (r = 500 m)			Forest size classes			%allSites	NoSites
			%lowUrbSites	%medUrbSites	%highUrbSites	%smallSites	%medSites	%largeSites
Acer campestre L.	Acer.cam	Sapindaceae	90.9091	75	71.4286	88.8889	77.7778	75	80.7692	21
Acer platanoides L.	Acer.pla	Sapindaceae	90.9091	87.5	100	100	77.7778	100	92.3077	24
Acer pseudoplatanus L.	Acer.pse	Sapindaceae	81.8182	100	100	100	88.8889	87.5	92.3077	24
Alliaria petiolata (M. Bieb.) Cavara & Grande	Alli.pet	Brassicaceae	36.3636	75	14.2857	33.3333	55.5556	37.5	42.3077	11
Arum maculatum L.	Arum.mac	Araceae	63.6364	37.5	28.5714	33.3333	55.5556	50	46.1538	12
Brachypodium sylvaticum (Huds.) P. Beauv.	Brac.syl	Poaceae	54.5455	62.5	14.2857	44.4444	33.3333	62.5	46.1538	12
Carex sylvatica Huds.	Care.syl	Cyperaceae	63.6364	62.5	42.8571	44.4444	44.4444	87.5	57.6923	15
Carpinus betulus L.	Carp.bet	Betulaceae	90.9091	62.5	100	77.7778	77.7778	100	84.6154	22
Circaea lutetiana L.	Circ.lut	Onagraceae	72.7273	87.5	57.1429	66.6667	77.7778	75	73.0769	19
Cornus sanguinea L.	Corn.san	Cornaceae	72.7273	62.5	85.7143	88.8889	66.6667	62.5	73.0769	19
Corylus avellana L.	Cory.ave	Betulaceae	72.7273	75	71.4286	66.6667	77.7778	75	73.0769	19
Duchesnea indica (Andrews) Focke	Duch.ind	Rosaceae	63.6364	37.5	28.5714	22.2222	55.5556	62.5	46.1538	12
Euonymus europaeus L.	Euon.eur	Celastraceae	72.7273	37.5	28.5714	33.3333	66.6667	50	50	13
Fagus sylvatica L.	Fagu.syl	Fagaceae	81.8182	25	57.1429	33.3333	44.4444	100	57.6923	15
Fraxinus excelsior L.	Frax.exc	Oleaceae	100	100	85.7143	88.8889	100	100	96.1538	25
Geum urbanum L.	Geum.urb	Rosaceae	90.9091	100	100	100	100	87.5	96.1538	25
Glechoma hederacea L. s.l.	Glec.hed	Lamiaceae	45.4545	62.5	28.5714	55.5556	44.4444	37.5	46.1538	12
Hedera helix L.	Hede.hel	Araliaceae	100	100	100	100	100	100	100	26
Ilex aquifolium L.	Ilex.aqu	Aquifoliaceae	63.6364	50	85.7143	77.7778	66.6667	50	65.3846	17
Juglans regia L.	Jugl.reg	Juglandaceae	54.5455	25	28.5714	44.4444	44.4444	25	38.4615	10
Lamium galeobdolon subsp. montanum (Pers.) Hayek	Lami.mon	Lamiaceae	72.7273	62.5	14.2857	33.3333	77.7778	50	53.8462	14
Ligustrum vulgare L.	Ligu.vul	Oleaceae	100	62.5	71.4286	66.6667	88.8889	87.5	80.7692	21
Prunus avium L.	Prun.avi	Rosaceae	81.8182	62.5	71.4286	66.6667	77.7778	75	73.0769	19
Prunus padus L. s.l.	Prun.pad	Rosaceae	36.3636	62.5	14.2857	44.4444	44.4444	25	38.4615	10
Quercus robur L.	Quer.rob	Fagaceae	100	100	100	100	100	100	100	26
Ribes rubrum L.	Ribe.rub	Grossulariaceae	72.7273	37.5	42.8571	66.6667	55.5556	37.5	53.8462	14
Rosa sp.	Rosa.sp.	Rosaceae	45.4545	37.5	28.5714	33.3333	33.3333	50	38.4615	10
Rubus sp.	Rubu.sp.	Rosaceae	81.8182	100	100	100	88.8889	87.5	92.3077	24
Tilia platyphyllos Scop.	Tili.pla	Malvaceae	54.5455	37.5	85.7143	66.6667	44.4444	62.5	57.6923	15
Viola reichenbachiana Boreau	Viol.rei	Violaceae	72.7273	12.5	28.5714	22.2222	44.4444	62.5	42.3077	11
Species that occur in less than 10 of the sites (means)			14	10.375	6.42857	10.2222	11	11.375	10.8462	2.82

## Sheet: Ants
S7 Table. Percentage of sites in which common species occur for different degrees of urbanisation and forest size classes.
Common species are defined as occurring in at least 10 of the sites. Means are given for less common species.
Species	short_name	Subfamily	Degree of urbanisation (r = 500 m)			Forest size classes			%allSites	NoSites
			%lowUrbSites	%medUrbSites	%highUrbSites	%smallSites	%medSites	%largeSites
Lasius brunneus (Latreille 1798)	Lasi.bru	Formicinae	81.8182	87.5	85.7143	88.8889	77.7778	87.5	84.6154	22
Lasius emarginatus (Olivier 1792)	Lasi.ema	Formicinae	36.3636	87.5	85.7143	66.6667	55.5556	75	65.3846	17
Lasius niger (Linnaeus 1758)	Lasi.nig	Formicinae	81.8182	100	85.7143	88.8889	100	75	88.4615	23
Lasius platythorax Seifert 1991	Lasi.pla	Formicinae	54.5455	62.5	57.1429	66.6667	55.5556	50	57.6923	15
Myrmecina graminicola (Latreille 1802)	Myrm.gra	Myrmicinae	100	100	100	100	100	100	100	26
Myrmica rubra (Linnaeus 1758)	Myrm.rub	Myrmicinae	54.5455	75	100	88.8889	77.7778	50	73.0769	19
Myrmica ruginodis Nylander 1846	Myrm.rug	Myrmicinae	100	50	71.4286	66.6667	66.6667	100	76.9231	20
Stenamma debile (Förster 1850)	Sten.deb	Myrmicinae	90.9091	87.5	85.7143	77.7778	88.8889	100	88.4615	23
Temnothorax nylanderi (Förster 1850)	Temn.nyl	Myrmicinae	100	100	100	100	100	100	100	26
Species that occur in less than 10 of the sites (means)			14.8	19.1	6	16.4	17	7.2	13.8	3.6

## Sheet: Spiders
S7 Table. Percentage of sites in which common species occur for different degrees of urbanisation and forest size classes.
Common species are defined as occurring in at least 10 of the sites. Means are given for less common species.
Species	short_name	family	Degree of urbanisation (r = 500 m)			Forest size classes			%allSites	NoSites
			%lowUrbSites	%medUrbSites	%highUrbSites	%smallSites	%medSites	%largeSites
Atypus piceus (Sulzer, 1776)	Atyp.pic	Atypidae	18.1818	62.5	42.8571	55.5556	33.3333	25	38.4615	10
Clubiona terrestris Westring, 1851	Club.ter	Clubionidae	27.2727	62.5	57.1429	55.5556	44.4444	37.5	46.1538	12
Diplocephalus latifrons (O.P.-Cambridge, 1863)	Dipl.lat	Linyphiidae	36.3636	62.5	14.2857	33.3333	55.5556	25	38.4615	10
Diplocephalus picinus (Blackwall, 1841)	Dipl.pic	Linyphiidae	45.4545	37.5	71.4286	44.4444	33.3333	75	50	13
Diplostyla concolor (Wider, 1834)	Dipl.con	Linyphiidae	63.6364	62.5	100	77.7778	77.7778	62.5	73.0769	19
Histopona torpida (C.L. Koch, 1837)	Hist.tor	Agelenidae	90.9091	62.5	28.5714	55.5556	77.7778	62.5	65.3846	17
Microneta viaria (Blackwall, 1841)	Micr.via	Linyphiidae	72.7273	37.5	100	66.6667	55.5556	87.5	69.2308	18
Ozyptila praticola (C.L. Koch, 1837)	Ozyp.pra	Thomisidae	18.1818	75	57.1429	44.4444	66.6667	25	46.1538	12
Palliduphantes pallidus (O.P.-Cambridge, 1871)	Pall.pal	Linyphiidae	81.8182	62.5	42.8571	55.5556	88.8889	50	65.3846	17
Pardosa hortensis (Thorell, 1872)	Pard.hor	Lycosidae	54.5455	50	14.2857	33.3333	33.3333	62.5	42.3077	11
Pardosa saltans Töpfer-Hofmann, 2000	Pard.sal	Lycosidae	72.7273	75	71.4286	66.6667	55.5556	100	73.0769	19
Tenuiphantes flavipes (Blackwall, 1854)	Tenu.fla	Linyphiidae	100	100	100	100	100	100	100	26
Tenuiphantes tenuis (Blackwall, 1852)	Tenu.ten	Linyphiidae	45.4545	62.5	71.4286	88.8889	55.5556	25	57.6923	15
Trochosa terricola Thorell, 1856	Troc.ter	Lycosidae	81.8182	87.5	71.4286	66.6667	88.8889	87.5	80.7692	21
Zodarion italicum (Canestrini, 1868)	Zoda.ita	Zodariidae	45.4545	50	28.5714	44.4444	55.5556	25	42.3077	11
Species that occur in less than 10 of the sites (means)			9.76789	11.0372	9.11854	9.57447	9.92908	10.5053	9.98363	2.59574
